# Supplementary material for: Identification of Personality-Related Candidate Genes in Thoroughbred Racehorses Using a Bioinformatics-Based Approach Involving Functionally Annotated Human Genes
Source: Animals (Basel). 2023 Feb 20;13(4):769. doi: 10.3390/ani13040769 (PMC9951868; doi:10.3390/ani13040769)
Supplement: Supplementary file 1 [file animals-13-00769-s001.zip]

Archive with 1 entries (1 files):
- animals-2001284-supplementary.pdf
